# Supplementary material for: Characterization of Brachycephalic Obstructive Airway Syndrome in Cats Using Barometric Whole-Body Plethysmography
Source: Animals (Basel). 2026 Mar 19;16(6):959. doi: 10.3390/ani16060959 (PMC13023299; doi:10.3390/ani16060959)
Supplement: Supplementary file 1 [file animals-16-00959-s001.zip]

Archive with 1 entries (1 files):
- animals-4167413-supplementary.pdf
